# Supplementary material for: Prothioconazole Stress Reduces Bacterial Richness and Alters Enzyme Activity in Soybean Rhizosphere
Source: Toxics. 2024 Sep 25;12(10):692. doi: 10.3390/toxics12100692 (PMC11510772; doi:10.3390/toxics12100692)
Supplement: Supplementary file 1 [file toxics-12-00692-s001.zip]

Archive with 1 entries (1 files):
- toxics-3215688-SI.pdf
